# Supplementary material for: Enhancing Diagnostic Accuracy of Neurological Disorders Through Feature-Driven Multi-Class Classification with Machine Learning
Source: Diagnostics (Basel). 2025 Aug 23;15(17):2132. doi: 10.3390/diagnostics15172132 (PMC12427693; doi:10.3390/diagnostics15172132)
Supplement: Supplementary file 1 [file diagnostics-15-02132-s001.zip]

Archive with 2 entries (2 files):
- Supplementary file-S1.xlsx
- Supplementary file-S2.xlsx
