# Supplementary material for: Enhancing Diagnostic Accuracy of Neurological Disorders Through Feature-Driven Multi-Class Classification with Machine Learning
Source: Diagnostics (Basel). 2025 Aug 23;15(17):2132. doi: 10.3390/diagnostics15172132 (PMC12427693; doi:10.3390/diagnostics15172132)
Supplement: Supplementary file 1 [file diagnostics-15-02132-s001.zip › Supplementary file-S1.xlsx]

## Sheet: Sheet 1
Feature_channel number	P_Value	groups with significant differences as a result of post-hoc analysis
freqmax1	0.00087295	Alzheimer - Control
ApEn1_mean	0.0374381
spentropy1min_1	0.0389799	Alzheimer - Schizophrenia
spentropyDyd1min_1	2.09626e-05	Alzheimer - Depression, Alzheimer - Control, Alzheimer - Schizophrenia
mobility1min_1	0.0377445
complexity1min_1	0.000658185	Alzheimer - Depression, Alzheimer - Control, Alzheimer - Mci
skew1min_1	0.0489109	Alzheimer - Control
kurt1min_1	0.0269316	Depression - Schizophrenia
spentropy_1	0.0295416	Alzheimer - Schizophrenia
spentropyDyd_1	0.000393333	Alzheimer - Depression, Alzheimer - Control, Alzheimer - Schizophrenia
complexity_1	0.015952	Alzheimer - Depression, Alzheimer - Control
kurt_1	0.0226086	Depression - Schizophrenia
complexityall1	0.00197291	Depression-Alzheimer, Control-Alzheimer, Schizophrenia-Alzheimer
kolmogorov_mean1	0.0430369
freqmax2	0.00992217	Alzheimer - Control
tsallis_2_var	0.0120748	Control - Schizophrenia, Mci - Schizophrenia
spentropy1min_2	0.0026443	Alzheimer - Schizophrenia
spentropyDyd1min_2	0.000604532	Alzheimer - Depression, Alzheimer - Control
mobility1min_2	0.0331697
complexity1min_2	0.000852185	Alzheimer - Depression, Alzheimer - Control, Alzheimer - Mci
kurt1min_2	0.00926043	Mci - Schizophrenia
spentropy_2	0.00400122	Alzheimer - Schizophrenia
spentropyDyd_2	0.001305	Alzheimer - Depression, Alzheimer - Control
complexity_2	0.00901305	Alzheimer - Control
kurt_2	0.028587
complexityall2	0.00692265	Depression-Alzheimer, Schizophrenia-Alzheimer
freqmax3	0.0237151
powmax3	0.0113351
tsallis_3_mean	0.0130572
tsallis_3_var	0.0162431	Control - Schizophrenia
spentropy1min_3	0.0210548	Alzheimer - Control
spentropyDyd1min_3	0.000951422	Alzheimer - Depression, Alzheimer - Control
activity1min_3	0.0151699
complexity1min_3	0.00513526	Alzheimer - Depression, Alzheimer - Control, Alzheimer - Mci
kurt1min_3	0.0434086
spentropy_3	0.00818382	Alzheimer - Depression, Alzheimer - Control, Alzheimer - Schizophrenia
spentropyDyd_3	0.0363508	Depression-Alzheimer
activity_3	0.0155749
complexity_3	0.0406995
skew_3	0.0424333
complexityall3	0.0146695	Depression-Alzheimer
freqmax4	0.00578352	Alzheimer - Depression, Alzheimer - Control
PermEn4_var	0.0256533	Alzheimer - Control
spentropyDyd1min_4	0.00418337	Alzheimer - Depression, Alzheimer - Control
complexity1min_4	0.0159118	Alzheimer - Control
spentropy_4	0.0344604
freqmax5	0.0227692	Alzheimer - Depression
spentropy1min_5	0.0199064	Alzheimer - Depression
spedge1min_5	0.0403019	Alzheimer - Control
spentropyDyd1min_5	0.00194468	Alzheimer - Depression
complexity1min_5	0.0254476	Alzheimer - Depression
spentropy_5	0.0248419	Alzheimer - Depression
skew_5	0.027719	Control - Schizophrenia
freqmax6	0.0135276	Alzheimer - Depression, Depression - Mci
spentropy1min_6	0.0209281	Alzheimer - Depression
spedge1min_6	0.0413291	Alzheimer - Control
spentropyDyd1min_6	0.00220786	Alzheimer - Depression
complexity1min_6	0.0269981	Alzheimer - Depression
spentropy_6	0.0257995	Alzheimer - Depression
kolmogorov_var6	0.0305433
lempel_var6	0.0365708	Depression - Control
freqmax7	0.0299447
ApEn7_mean	0.0144945	Alzheimer - Control
spentropy1min_7	0.00544461	Alzheimer - Depression, Alzheimer - Control
spedge1min_7	0.00630916	Alzheimer - Control
spentropyDyd1min_7	0.00064685	Alzheimer - Depression, Alzheimer - Control
mobility1min_7	0.0142746	Alzheimer - Control
complexity1min_7	0.00114498	Alzheimer - Depression, Alzheimer - Control, Alzheimer - Mci
skew1min_7	0.0158118	Alzheimer - Depression
spentropy_7	0.00368771	Alzheimer - Depression, Alzheimer - Control
spedge_7	0.00232007	Alzheimer - Control
spentropyDyd_7	0.0368643	Depression-Alzheimer
mobility_7	0.013085	Alzheimer - Control
complexity_7	0.00846091	Alzheimer - Depression, Alzheimer - Control
skew_7	0.021455	Alzheimer - Depression
mobilityall7	0.0129753	Alzheimer - Control
kolmogorov_mean7	0.0151429	Control-Alzheimer
lempel_mean7	0.0158619	Alzheimer - Control
freqmax8	0.0125907	Depression - Mci
powmax8	0.0280196	Depression - Mci
logenergy_8_mean	0.0266283
tsallis_8_mean	0.0213962	Depression - Mci
renyi_8_mean	0.0294794
spentropy1min_8	0.00531491	Alzheimer - Depression, Alzheimer - Control
spedge1min_8	0.0160405	Alzheimer - Control
spentropyDyd1min_8	8.50311e-05	Alzheimer - Depression, Alzheimer - Control, Depression - Mci
activity1min_8	0.0312291
mobility1min_8	0.0267445	Alzheimer - Control
complexity1min_8	0.00105496	Alzheimer - Depression, Alzheimer - Control
spentropy_8	0.000540414	Alzheimer - Depression, Alzheimer - Control, Depression - Schizophrenia
spedge_8	0.010938	Alzheimer - Control
spentropyDyd_8	0.00032547	Depression-Alzheimer, Mci-Depression, Schizophrenia-Depression
activity_8	0.0299625
mobility_8	0.0160443	Alzheimer - Control
complexityall_8	0.00219197	Alzheimer - Depression, Alzheimer - Control
mobility_8	0.0160747	Alzheimer - Control
complexity_8	0.000221667	Alzheimer - Depression, Depression - Control, Depression - Mci, Depression - Schizophrenia
kolmogorov_mean8	0.036622	Control-Alzheimer
kolmogorov_var8	0.0337994	Depression - Control
lempel_var8	0.0408602	Depression - Control
powmax9	0.0134427	Control - Mci
ApEn9_mean	0.00941086	Alzheimer - Control
logenergy_9_mean	0.022536
tsallis_9_mean	0.0181918
renyi_9_mean	0.0205884
spentropy1min_9	7.93083e-05	Alzheimer - Depression, Alzheimer - Control
spedge1min_9	0.000683386	Alzheimer - Control
spentropyDyd1min_9	4.1857e-05	Alzheimer - Depression, Alzheimer - Control, Depression - Mci, Control - Mci
activity1min_9	0.0153031
mobility1min_9	0.00549971	Alzheimer - Control
complexity1min_9	0.000278882	Alzheimer - Depression, Alzheimer - Control
spentropy_9	2.0831e-05	Alzheimer - Depression, Alzheimer - Control, Depression - Schizophrenia
spedge_9	0.0015693	Alzheimer - Control
spentropyDyd_9	0.00398088	Depression-Alzheimer, Mci-Depression
activity_9	0.0157301
mobility_9	0.00950391	Alzheimer - Control
complexity_9	0.00311071	Alzheimer - Control
mobilityall9	0.00956923	Alzheimer - Control
complexityall9	0.0124686	Depression - Mci
kolmogorov_mean9	0.00959195	Alzheimer - Control
lempel_mean9	0.00715537	Alzheimer - Control
ApEn10_mean	0.0263399	Alzheimer - Control
tsallis_10_mean	0.0474451
spentropy1min_10	0.00130119	Alzheimer - Depression, Alzheimer - Control
spedge1min_10	0.00475135	Alzheimer - Control, Depression - Control
spentropyDyd1min_10	0.000513821	Alzheimer - Depression, Alzheimer - Control
activity1min_10	0.0486342
mobility1min_10	0.0126203	Alzheimer - Control
complexity1min_10	0.00225629	Alzheimer - Depression, Alzheimer - Control
spentropy_10	0.00152803	Alzheimer - Depression, Alzheimer - Control
spedge_10	0.00301615	Alzheimer - Control
spentropyDyd_10	0.022014
activity_10	0.0448715
mobility_10	0.0181331	Alzheimer - Control
complexity_10	0.00385357	Alzheimer - Depression, Alzheimer - Control
mobilityall10	0.0200823	Alzheimer - Control
complexityall10	0.00304206	Alzheimer - Depression, Depression - Mci, Depression - Schizophrenia
kolmogorov_mean10	0.020047	Alzheimer - Control
lempel_mean10	0.0153635	Alzheimer - Control
freqmax11	0.0178442
ApEn11_var	0.032153	Alzheimer - Schizophrenia
spentropy1min_11	0.0313752
spedge1min_11	0.00654463	Alzheimer - Control, Alzheimer - Schizophrenia
spentropyDyd1min_11	0.000382405	Alzheimer - Depression, Alzheimer - Control, Alzheimer - Schizophrenia
complexity1min_11	0.00210785	Alzheimer - Depression, Alzheimer - Control, Alzheimer - Mci, Alzheimer - Schizophrenia
spentropy_11	0.00696224	Alzheimer - Depression, Alzheimer - Control, Alzheimer - Schizophrenia
spentropyDyd_11	0.00270557	Depression-Alzheimer, Control-Alzheimer, Schizophrenia-Alzheimer
complexity_11	0.0137797	Alzheimer - Control, Alzheimer - Schizophrenia
complexityall11	0.0067556	Alzheimer - Depression
freqmax12	0.000481306	Alzheimer - Depression, Depression - Mci
ApEn12_var	0.0466486	Alzheimer - Schizophrenia
PermEn12_var	0.0362756
spentropy1min_12	0.0032541	Alzheimer - Depression, Alzheimer - Control, Alzheimer - Schizophrenia
spedge1min_12	0.0299675	Alzheimer - Control
spentropyDyd1min_12	0.000322384	Alzheimer - Depression, Alzheimer - Control, Alzheimer - Schizophrenia
complexity1min_12	0.00454626	Alzheimer - Depression, Alzheimer - Control, Alzheimer - Schizophrenia
spentropy_12	0.00702214	Alzheimer - Depression, Alzheimer - Control, Alzheimer - Schizophrenia
complexity_12	0.0287896
complexityall12	0.0442017
kolmogorov_var12	0.0379357
freqmax13	0.0314187
spentropy1min_13	8.68407e-05	Alzheimer - Depression, Alzheimer - Control
spedge1min_13	0.00753436	Alzheimer - Control
spentropyDyd1min_13	2.14439e-05	Alzheimer - Depression, Alzheimer - Control, Alzheimer - Schizophrenia
complexity1min_13	0.000471527	Alzheimer - Depression, Alzheimer - Control
spentropy_13	9.33794e-05	Alzheimer - Depression, Alzheimer - Control
spedge_13	0.0384549	Alzheimer - Control
spentropyDyd_13	0.00836804	Alzheimer - Depression, Alzheimer - Control
complexity_13	0.00339225	Alzheimer - Depression, Alzheimer - Control
complexityall13	0.00199893	Alzheimer - Depression, Depression - Mci, Depression - Schizophrenia
kolmogorov_var13	0.0162751	Alzheimer - Depression, Depression - Control
lempel_var13	0.00800609	Depression - Control
freqmax14	0.00188946	Alzheimer - Depression, Alzheimer - Schizophrenia
ApEn14_mean	0.0252174	Alzheimer - Control
spentropy1min_14	0.00130105	Alzheimer - Depression, Alzheimer - Control
spedge1min_14	0.00558767	Alzheimer - Control
spentropyDyd1min_14	2.9076e-05	Alzheimer - Depression, Alzheimer - Control, Alzheimer - Schizophrenia
mobility1min_14	0.0188988	Alzheimer - Control
complexity1min_14	0.0001109	Alzheimer - Depression, Alzheimer - Control, Alzheimer - Schizophrenia
spentropy_14	0.00296162	Alzheimer - Depression, Alzheimer - Control
spedge_14	0.0148818	Alzheimer - Control
spentropyDyd_14	0.0160451	Depression-Alzheimer
complexity_14	0.000811164	Alzheimer - Depression, Alzheimer - Control, Alzheimer - Schizophrenia
complexityall14	0.00559379	Depression-Alzheimer
kolmogorov_mean14	0.0281925	Alzheimer - Control
lempel_mean14	0.0293523	Alzheimer - Control
ApEn15_mean	0.0243854	Control-Alzheimer
spentropy1min_15	1.10164e-05	Alzheimer - Depression, Alzheimer - Control, Control - Mci, Alzheimer - Schizophrenia
spedge1min_15	0.0023114	Alzheimer - Control
spentropyDyd1min_15	6.82927e-07	Alzheimer - Depression, Alzheimer - Control, Control - Mci, Alzheimer - Schizophrenia
mobility1min_15	0.0226345	Alzheimer - Control
complexity1min_15	1.68374e-05	Alzheimer - Depression, Alzheimer - Control, Alzheimer - Schizophrenia
spentropy_15	0.000164004	Alzheimer - Depression, Alzheimer - Control, Alzheimer - Schizophrenia
spedge_15	0.0097405	Alzheimer - Control
spentropyDyd_15	0.000662307	Depression-Alzheimer, Control-Alzheimer
complexity_15	0.00134871	Alzheimer - Depression, Alzheimer - Control
complexityall15	0.0031039	Depression-Alzheimer, Mci-Depression
kolmogorov_mean15	0.0342336	Alzheimer - Control
lempel_mean15	0.0306472	Alzheimer - Control
powmax16	0.0272719	Depression - Mci
ApEn16_mean	0.0255643	Control-Alzheimer
logenergy_16_mean	0.0444269
renyi_16_mean	0.0479638
spentropy1min_16	0.000105369	Alzheimer - Depression, Alzheimer - Control, Alzheimer - Schizophrenia
spedge1min_16	0.000614294	Alzheimer - Control, Depression - Control, Alzheimer - Schizophrenia
spentropyDyd1min_16	1.05005e-05	Alzheimer - Depression, Alzheimer - Control, Control - Mci, Alzheimer - Schizophrenia
mobility1min_16	0.0165949	Alzheimer - Control
complexity1min_16	9.46885e-06	Alzheimer - Depression, Alzheimer - Control, Alzheimer - Schizophrenia
spentropy_16	0.000350379	Alzheimer - Depression, Alzheimer - Control
spedge_16	0.00195983	Alzheimer - Control
spentropyDyd_16	0.00108876	Depression-Alzheimer, Control-Alzheimer
mobility_16	0.0204527	Alzheimer - Control
complexity_16	0.000344705	Alzheimer - Depression, Alzheimer - Control, Alzheimer - Schizophrenia
mobilityall16	0.0206564	Alzheimer - Control
complexityall16	0.00766832	Alzheimer - Depression
kolmogorov_mean16	0.0415919	Alzheimer - Control
lempel_mean16	0.0344116	Alzheimer - Control
lempel_var16	0.0346977	Depression - Control
freqmax17	0.000187314	Alzheimer - Depression, Alzheimer - Control, Depression - Mci, Alzheimer - Schizophrenia
ApEn17_mean	0.0104097	Control-Alzheimer
spedge1min_17	0.00626976	Alzheimer - Control
spentropyDyd1min_17	0.000539602	Alzheimer - Depression, Alzheimer - Control
mobility1min_17	0.0041448	Alzheimer - Control
complexity1min_17	0.00162153	Alzheimer - Depression, Alzheimer - Control, Alzheimer - Schizophrenia
spedge_17	0.013063	Alzheimer - Control
mobility_17	0.0199295	Alzheimer - Control
complexity_17	0.00885956	Alzheimer - Depression
mobilityall17	0.0194745	Alzheimer - Control
kolmogorov_mean17	0.010742	Control-Alzheimer
lempel_mean17	0.00947256	Control-Alzheimer
freqmax18	0.00037268	Alzheimer - Depression, Depression - Mci, Alzheimer - Schizophrenia
spentropyDyd1min_18	0.000400629	Alzheimer - Depression, Alzheimer - Control, Alzheimer - Schizophrenia
complexity1min_18	0.00443324	Alzheimer - Depression, Alzheimer - Schizophrenia
complexity_18	0.0231809	Alzheimer - Depression
freqmax19	0.0118729	Alzheimer - Depression
spentropyDyd1min_19	0.00126692	Alzheimer - Depression
complexity1min_19	0.0180869	Alzheimer - Depression
spentropyDyd_19	0.0242344	Depression-Alzheimer
complexity_19	0.0117161	Alzheimer - Depression
