# Supplementary material for: Enhancing Diagnostic Accuracy of Neurological Disorders Through Feature-Driven Multi-Class Classification with Machine Learning
Source: Diagnostics (Basel). 2025 Aug 23;15(17):2132. doi: 10.3390/diagnostics15172132 (PMC12427693; doi:10.3390/diagnostics15172132)
Supplement: Supplementary file 1 [file diagnostics-15-02132-s001.zip › Supplementary file-S2.xlsx]

## Sheet: Sheet1
diff	lwr	upr	p adj	Attribute	Comparison	P value/Symbol
-0.0243033	-0.0479315	-0.000675154	0.0404393	Complexity_1	Control-Alzheimer	0.040439317 → *
-0.0332599	-0.0597633	-0.00675662	0.00605398	Complexity_1	Depression-Alzheimer	0.006053977 → **
-0.0139012	-0.0404046	0.0126021	0.599049	Complexity_1	Mci-Alzheimer	0.599049186 → ns			****: p ≤ 0.0001
-0.0299813	-0.0537447	-0.00621802	0.00568966	Complexity_1	Schizophrenia-Alzheimer	0.005689656 → **			***: 0.0001 < p ≤ 0.001
-0.00895664	-0.0350765	0.0171632	0.878782	Complexity_1	Depression-Control	0.878782132 → ns			**: 0.001 < p ≤ 0.01
0.0104021	-0.0157178	0.0365219	0.807563	Complexity_1	Mci-Control	0.80756275 → ns			*: 0.01 < p ≤ 0.05
-0.00567803	-0.0290129	0.0176568	0.96245	Complexity_1	Schizophrenia-Control	0.962450397 → ns			ns: p > 0.05 (statistically not significant)
0.0193587	-0.00938818	0.0481056	0.345047	Complexity_1	Mci-Depression	0.345047419 → ns
0.00327861	-0.0229636	0.0295208	0.996954	Complexity_1	Schizophrenia-Depression	0.996954412 → ns
-0.0160801	-0.0423223	0.0101621	0.443438	Complexity_1	Schizophrenia-Mci	0.443438244 → ns
-0.0707662	-0.15288	0.0113473	0.126966	SpentropyDyd_8	Control-Alzheimer	0.12696611 → ns
-0.14353	-0.235636	-0.0514249	0.000276266	SpentropyDyd_8	Depression-Alzheimer	0.000276266 → ****
-0.0120055	-0.104111	0.0800999	0.99641	SpentropyDyd_8	Mci-Alzheimer	0.996409601 → ns
-0.0419458	-0.124529	0.0406374	0.628507	SpentropyDyd_8	Schizophrenia-Alzheimer	0.62850703 → ns
-0.0727641	-0.163537	0.0180086	0.181025	SpentropyDyd_8	Depression-Control	0.181024786 → ns
0.0587607	-0.0320121	0.149533	0.386027	SpentropyDyd_8	Mci-Control	0.386027468 → ns
0.0288204	-0.0522739	0.109915	0.86417	SpentropyDyd_8	Schizophrenia-Control	0.864170263 → ns
0.131525	0.0316225	0.231427	0.00339128	SpentropyDyd_8	Mci-Depression	0.003391284 → **
0.101585	0.0103866	0.192782	0.0206638	SpentropyDyd_8	Schizophrenia-Depression	0.020663772 → *
-0.0299403	-0.121138	0.0612576	0.894723	SpentropyDyd_8	Schizophrenia-Mci	0.894723387 → ns
-0.0771694	-0.136469	-0.0178697	0.00392141	SpentropyDyd_11	Control-Alzheimer	0.003921414 → **
-0.0721657	-0.138681	-0.0056501	0.0261126	SpentropyDyd_11	Depression-Alzheimer	0.026112564 → *
-0.0524556	-0.118971	0.01406	0.194591	SpentropyDyd_11	Mci-Alzheimer	0.194590619 → ns
-0.0717856	-0.131425	-0.0121466	0.00961474	SpentropyDyd_11	Schizophrenia-Alzheimer	0.009614742 → **
0.00500377	-0.0605494	0.070557	0.99956	SpentropyDyd_11	Depression-Control	0.999560427 → ns
0.0247138	-0.0408393	0.090267	0.836827	SpentropyDyd_11	Mci-Control	0.836827345 → ns
0.00538389	-0.0531798	0.0639476	0.999084	SpentropyDyd_11	Schizophrenia-Control	0.99908384 → ns
0.0197101	-0.0524362	0.0918564	0.94345	SpentropyDyd_11	Mci-Depression	0.94344974 → ns
0.000380117	-0.0654801	0.0662404	1	SpentropyDyd_11	Schizophrenia-Depression	0.999999985 → ns
-0.01933	-0.0851902	0.0465303	0.9276	SpentropyDyd_11	Schizophrenia-Mci	0.927599917 → ns
-0.0154322	-0.0452721	0.0144078	0.612123	Complexity_8	Control-Alzheimer	0.612122774 → ns
-0.0515099	-0.0849809	-0.0180389	0.000342191	Complexity_8	Depression-Alzheimer	0.000342191→***
-0.00368737	-0.0371584	0.0297837	0.998136	Complexity_8	Mci-Alzheimer	0.998135658 → ns
-0.0134269	-0.0434375	0.0165838	0.732016	Complexity_8	Schizophrenia-Alzheimer	0.732015629 → ns
-0.0360777	-0.0690645	-0.00309099	0.0243434	Complexity_8	Depression-Control	0.024343352→ *
0.0117448	-0.021242	0.0447315	0.863383	Complexity_8	Mci-Control	0.863383481 → ns
0.00200529	-0.0274643	0.0314749	0.999721	Complexity_8	Schizophrenia-Control	0.999721189 → ns
0.0478225	0.0115181	0.084127	0.00336756	Complexity_8	Mci-Depression	0.003367559→ **
0.038083	0.00494178	0.0712243	0.0154128	Complexity_8	Schizophrenia-Depression	0.015412848→ *
-0.00973949	-0.0428808	0.0234018	0.927281	Complexity_8	Schizophrenia-Mci	0.927281303 → ns
